# Supplementary material for: Archaeal replicative primase mediates DNA double-strand break repair
Source: Nucleic Acids Res. 2025 Apr 24;53(8):gkaf322. doi: 10.1093/nar/gkaf322 (PMC12019639; doi:10.1093/nar/gkaf322)
Supplement: gkaf322_Supplemental_Files [file gkaf322_supplemental_files.zip]

Archive with 2 entries (2 files):
- Figure Supplementary.zip
- Supplementary material.docx
